# Supplementary material for: Synthesis and Vulcanization of Polymyrcene and Polyfarnesene Bio-Based Rubbers: Influence of the Chemical Structure over the Vulcanization Process and Mechanical Properties
Source: Polymers (Basel). 2022 Mar 30;14(7):1406. doi: 10.3390/polym14071406 (PMC9003078; doi:10.3390/polym14071406)
Supplement: Supplementary file 1 [file polymers-14-01406-s001.zip]

Archive with 1 entries (1 files):
- polymers-1644524-supplementary.pdf
